# Supplementary material for: Management status of patients with chronic kidney disease across medical specialties in Japan: a real-world data analysis
Source: Sci Rep. 2025 Dec 8;16:1536. doi: 10.1038/s41598-025-31735-2 (PMC12796421; doi:10.1038/s41598-025-31735-2)
Supplement: Supplementary file 1 — Supplementary Material 1 [file 41598_2025_31735_MOESM1_ESM.xlsx]

## Sheet: Cover
	SUPPLEMENTARY TABLES
	Management Status of Patients with Chronic Kidney Disease Across Medical Specialties in Japan: A Real-world Data Analysis
	Table of contents
	Supplementary Table S1. Definition of eGFR and proteinuria stages
	Supplementary Table S2. Definition of diagnosis
	Supplementary Table S3. Classification of clinical department
	Supplementary Table S4. KDIGO risk classification of patients with suspected CKD in the clinical departments
	Supplementary Table S5. Comorbidity and prescribed agents in patients with suspected CKD in the clinical departments
	Supplementary Table S6. Urine protein assessment of patients with suspected CKD in the clinical departments
	Supplementary Table S7. Urine protein assessment of patients with suspected CKD (Sensitivity analysis: limited to facilities with nephrology department)
	Supplementary Table S8. Proportion of CKD diagnosis
	Supplementary Table S9. Proportion of CKD diagnosis (Sensitivity analysis: limited to facilities with nephrology department)
	Supplementary Table S10. Number of patients stratified by the bed numbers in a clinical facility
	Abbreviations
	CDK	chronic kidney disease
	ICD-10	International Statistical Classification of Diseases and Related Health Problems 10th Revision
	eGFR	estimated glomerular filtration rate
	HbA1c	hemoglobin A1c
	LDL-C	low density lipoprotein-cholesterol
	KDIGO	the Kidney Disease Improving Global Outcomes (organization)
	UACR	urine albumin-creatinine ratio
	UPCR	urine protein-creatinine ratio

## Sheet: Table S1
	Supplementary Table S1. Definition of eGFR and proteinuria stages
	eGFR stage	G2	G3a	G3b	G4	G5
	eGFR value (mL/min/1.73 m2)	≥60	≥45 and <60	≥30 and <45	≥15 and <30	<15
	Proteinuria stage	A1	A2	A3
	UACR (mg/gCr)	<30	≥30 and <300	≥300
	Urinary albumin (mg/day)	<30	≥30 and <300	≥300
	UPCR	<0.15	≥0.15 and <0.5	≥0.5
	Urinary protein (g/day)	<0.15	≥0.15 and <0.5	≥0.5
	Semi-quantitative (dipstick)	–	±	≥1+

## Sheet: Table S2
	Supplementary Table S2. Definition of diagnosis
	Disease	ICD-10 code (in regular expression)
	CKD	D300, D41[012], E0[89]2, E1[013][2], E748, I12, I13[012], K767, M103,N0[2-8], N13[123], N14, N15[089], N16, N18[1-589], N19, N25, O10[23], O12, Q61[1-8], Q62[0-3], R944
	Hypertention	I1 [0-35], O1[013-6]
	Heart failure	I50, I110, I13[02]

## Sheet: Table S3
	Supplementary Table S3. Classification of clinical department
	Classified specialty	Clinical department name	DPC code
	Nephrology
		nephrology and diabetes	410
		hemodialysis	430
		nephrology and diabetes	670
	Urology
		urology	310
	Cardiology
		cardiology	70
		cardiology	350
	Rheumatology
		rheumatology	90
		rheumatology	570
	Endocrinology/Metabolism
		diabetes	400
		metabolism	440
		endocrinology	450
		diabetes medicine	530
		endocrinology and rheumatology	650
		endocrinology and metabolism	690
	Other internal medicine
		internal medicine	10
		psychosomatic internal medicine	20
		neurology	40
		pulmonology	50
		gastroenterology	60
		allergy	80
		neurology	280
		gastroenterology	290
		respiratory medicine	340
		hematology	470
		hematology	480
		gastroenterology	500
		stroke	580
		oncology	590
		general medicine	600
		hematology and oncology	660
		infectious diseases	0
		geriatrics internal medicine	0
		oriental medicine	0
	Surgery
		surgery	110
		orthopaedic surgery	120
		plastic and reconstructive surgery	130
		aesthetic plastic surgery	140
		neurosurgery	150
		thoracic surgery	160
		cardiovascular surgery	170
		dermatology and urology	190
		colorectal surgery	210
		obstetrics and gynecology	220
		ophthalmology	230
		otorhinolaryngology-head and neck surgery	240
		otorhinolaryngology-head and neck surgery	250
		dermatology	300
		gynecology	330
		dentistry and oral surgery	390
		gastrointestinal surgery	510
		hepatobiliary pancreatic surgery	520
		colorectal surgery	540
		orbita plastic surgery	550
		breast and thyroid surgery	610
	Others
		psychiatry	30
		pediatrics	100
		pediatric surgery	180
		sexually transmitted disease	200
		rehabilitation	260
		radiology	270
		obstetrics	320
		dentistry	360
		orthodontic dentistry	370
		pediatric dentistry	380
		renal transplantation	420
		emergency and critical care medicine	460
		anesthesiology	490
		obstetrics	560
		neonatal	620
		pediatric cardiology	630
		palliative care	640
		psychiatry	680
		clinical laboratory	0
		clinical trial	0
		diagnostic pathology	0
		diagnostic radiology	0
		intensive care	0
		medical checkup	0
		medical genetics	0
		operating room management	0
		pain management	0
		radiation oncology	0
		second opinion	0
		smoking cessation	0
		visiting clinic	0
		others	0

## Sheet: Table S4
	Supplementary Table S4. KDIGO risk classification of patients with suspected CKD in the clinical departments
	KDIGO risk classification	Total	Nephrology	Urology		Cardiology		Rheumatology		Endoclinology/metabolism		Other internal medicine		Surgery		Others
				–Nephrology	+Nephrology	–Nephrology	+Nephrology	–Nephrology	+Nephrology	–Nephrology	+Nephrology	–Nephrology	+Nephrology	–Nephrology	+Nephrology	–Nephrology	+Nephrology
	Number of patients (% within a department) [% within ± Nephrology]	788059	9104	36,137 [99.1%]	342 [0.9%]	59,061 [99.3%]	438 [0.7%]	3,060 [99.0%]	32 [1.0%]	18,465 [99.0%]	188 [1.0%]	236,630 [99.7%]	778 [0.3%]	201,336 [99.7%]	668 [0.3%]	107,653 [99.7%]	318 [0.3%]
	G2	650,622 (82.6%)	3,390 (37.2%)	26,139 [99.8%]	61 [0.2%]	41,816 [99.9%]	48 [0.1%]	2,791 [99.1%]	24 [0.9%]	16,396 [99.7%]	51 [0.3%]	193,588 [99.9%]	198 [0.1%]	169,882 [99.9%]	185 [0.1%]	84,683 [99.9%]	63 [0.1%]
	G2A1	283,793 (36.0%)	1,521 (16.7%)	13,616 (37.7%)	21 (6.1%)	12,504 (21.2%)	12 (2.7%)	1,739 (56.8%)	7 (21.9%)	9,432 (51.1%)	13 (6.9%)	71,286 (30.1%)	69 (8.9%)	67,136 (33.3%)	73 (10.9%)	32,817 (30.5%)	14 (4.4%)
	G2A2	63,274 (8.0%)	666 (7.3%)	3,377 (9.3%)	16 (4.7%)	2,669 (4.5%)	11 (2.5%)	238 (7.8%)	6 (18.8%)	2,506 (13.6%)	10 (5.3%)	17,611 (7.4%)	33 (4.2%)	14,406 (7.2%)	39 (5.8%)	7,329 (6.8%)	14 (4.4%)
	G2A3	34,348 (4.4%)	970 (10.7%)	2,957 (8.2%)	21 (6.1%)	1,778 (3.0%)	18 (4.1%)	151 (4.9%)	10 (31.3%)	1,243 (6.7%)	22 (11.7%)	12,273 (5.2%)	80 (10.3%)	7,659 (3.8%)	58 (8.7%)	5,425 (5.0%)	23 (7.2%)
	G2, unknown	269,207 (34.2%)	233 (2.6%)	6,189 [100.0%]	3 [0.0%]	24,865 [100.0%]	7 [0.0%]	663 [99.8%]	1 [0.2%]	3,215 [99.8%]	6 [0.2%]	92,418 [100.0%]	16 [0.0%]	80,681 [100.0%]	15 [0.0%]	39,112 [100.0%]	12 [0.0%]
	G3a	93,430 (11.9%)	1,227 (13.5%)	6,385 [99.5%]	33 [0.5%]	10,935 [99.7%]	35 [0.3%]	206 [99.0%]	2 [1.0%]	1,393 [98.6%]	20 [1.4%]	29,235 [99.8%]	55 [0.2%]	22,843 [99.8%]	49 [0.2%]	15,344 [99.8%]	28 [0.2%]
	G3aA1	31,316 (4.0%)	456 (5.0%)	2,882 (8.0%)	14 (4.1%)	2,687 (4.5%)	2 (0.5%)	99 (3.2%)	0 (0.0%)	622 (3.4%)	2 (1.1%)	8,771 (3.7%)	11 (1.4%)	7,210 (3.6%)	6 (0.9%)	4,627 (4.3%)	2 (0.6%)
	G3aA2	8,927 (1.1%)	265 (2.9%)	884 (2.4%)	10 (2.9%)	774 (1.3%)	8 (1.8%)	28 (0.9%)	0 (0.0%)	293 (1.6%)	4 (2.1%)	2,803 (1.2%)	10 (1.3%)	1,943 (1.0%)	12 (1.8%)	1,354 (1.3%)	7 (2.2%)
	G3aA3	9,010 (1.1%)	421 (4.6%)	1,032 (2.9%)	9 (2.6%)	785 (1.3%)	22 (5.0%)	23 (0.8%)	2 (6.3%)	243 (1.3%)	14 (7.4%)	3,191 (1.3%)	27 (3.5%)	1,800 (0.9%)	25 (3.7%)	1,566 (1.5%)	11 (3.5%)
	G3a, unknown	44,177 (5.6%)	85 (0.9%)	1,587 [100.0%]	0 [0.0%]	6,689 [100.0%]	3 [0.0%]	56 [100.0%]	0 [0.0%]	235 [100.0%]	0 [0.0%]	14,470 [100.0%]	7 [0.0%]	11,890 [99.9%]	6 [0.1%]	7,797 [99.9%]	8 [0.1%]
	G3b	27,933 (3.5%)	1,181 (13.0%)	2,151 [98.0%]	43 [2.0%]	3,997 [98.3%]	69 [1.7%]	44 [91.7%]	4 [8.3%]	474 [93.9%]	31 [6.1%]	9,195 [99.1%]	86 [0.9%]	5,939 [99.1%]	53 [0.9%]	4,980 [99.4%]	28 [0.6%]
	G3bA1	6,452 (0.8%)	343 (3.8%)	676 (1.9%)	16 (4.7%)	689 (1.2%)	15 (3.4%)	18 (0.6%)	0 (0.0%)	110 (0.6%)	4 (2.1%)	2,009 (0.8%)	15 (1.9%)	1,343 (0.7%)	6 (0.9%)	1,081 (1.0%)	5 (1.6%)
	G3bA2	3,035 (0.4%)	228 (2.5%)	316 (0.9%)	3 (0.9%)	322 (0.5%)	10 (2.3%)	5 (0.2%)	1 (3.1%)	102 (0.6%)	5 (2.7%)	1,041 (0.4%)	17 (2.2%)	561 (0.3%)	9 (1.3%)	492 (0.5%)	3 (0.9%)
	G3bA3	5,333 (0.7%)	528 (5.8%)	588 (1.6%)	21 (6.1%)	555 (0.9%)	33 (7.5%)	10 (0.3%)	3 (9.4%)	182 (1.0%)	21 (11.2%)	1,920 (0.8%)	42 (5.4%)	849 (0.4%)	34 (5.1%)	866 (0.8%)	17 (5.3%)
	G3b, unknown	13,113 (1.7%)	82 (0.9%)	571 [99.5%]	3 [0.5%]	2,431 [99.5%]	11 [0.5%]	11 [100.0%]	0 [0.0%]	80 [98.8%]	1 [1.2%]	4,225 [99.7%]	12 [0.3%]	3,186 [99.9%]	4 [0.1%]	2,541 [99.9%]	3 [0.1%]
	G4	8,966 (1.1%)	1,422 (15.6%)	755 [93.3%]	54 [6.7%]	1,263 [92.0%]	110 [8.0%]	16 [94.1%]	1 [5.9%]	152 [73.1%]	56 [26.9%]	2,932 [94.2%]	181 [5.8%]	1,446 [92.8%]	112 [7.2%]	1,431 [94.8%]	79 [5.2%]
	G4A1	1,025 (0.1%)	125 (1.4%)	112 (0.3%)	7 (2.0%)	136 (0.2%)	8 (1.8%)	4 (0.1%)	0 (0.0%)	12 (0.1%)	2 (1.1%)	313 (0.1%)	11 (1.4%)	165 (0.1%)	8 (1.2%)	177 (0.2%)	5 (1.6%)
	G4A2	928 (0.1%)	229 (2.5%)	78 (0.2%)	7 (2.0%)	89 (0.2%)	13 (3.0%)	3 (0.1%)	1 (3.1%)	18 (0.1%)	5 (2.7%)	323 (0.1%)	28 (3.6%)	133 (0.1%)	13 (1.9%)	120 (0.1%)	9 (2.8%)
	G4A3	3,411 (0.4%)	922 (10.1%)	317 (0.9%)	35 (10.2%)	315 (0.5%)	68 (15.5%)	1 (0.0%)	0 (0.0%)	95 (0.5%)	45 (23.9%)	1,112 (0.5%)	119 (15.3%)	425 (0.2%)	65 (9.7%)	443 (0.4%)	48 (15.1%)
	G4, unknown	3,602 (0.5%)	146 (1.6%)	248 [98.0%]	5 [2.0%]	723 [97.2%]	21 [2.8%]	8 [100.0%]	0 [0.0%]	27 [87.1%]	4 [12.9%]	1,184 [98.1%]	23 [1.9%]	723 [96.5%]	26 [3.5%]	691 [97.6%]	17 [2.4%]
	G5	7,108 (0.9%)	1,884 (20.7%)	707 [82.4%]	151 [17.6%]	1,050 [85.6%]	176 [14.4%]	3 [75.0%]	1 [25.0%]	50 [62.5%]	30 [37.5%]	1,680 [86.7%]	258 [13.3%]	1,226 [82.0%]	269 [18.0%]	1,215 [91.0%]	120 [9.0%]
	G5A1	80 (0.0%)	13 (0.1%)	22 (0.1%)	3 (0.9%)	9 (0.0%)	0 (0.0%)	0 (0.0%)	0 (0.0%)	0 (0.0%)	0 (0.0%)	25 (0.0%)	2 (0.3%)	7 (0.0%)	0 (0.0%)	10 (0.0%)	0 (0.0%)
	G5A2	143 (0.0%)	61 (0.7%)	13 (0.0%)	4 (1.2%)	11 (0.0%)	4 (0.9%)	0 (0.0%)	1 (3.1%)	0 (0.0%)	1 (0.5%)	42 (0.0%)	8 (1.0%)	16 (0.0%)	5 (0.7%)	12 (0.0%)	3 (0.9%)
	G5A3	1,921 (0.2%)	784 (8.6%)	218 (0.6%)	76 (22.2%)	154 (0.3%)	75 (17.1%)	0 (0.0%)	0 (0.0%)	27 (0.1%)	25 (13.3%)	542 (0.2%)	130 (16.7%)	185 (0.1%)	129 (19.3%)	241 (0.2%)	56 (17.6%)
	G5, unknown	4,964 (0.6%)	1,026 (11.3%)	454 [87.0%]	68 [13.0%]	876 [90.0%]	97 [10.0%]	3 [100.0%]	0 [0.0%]	23 [85.2%]	4 [14.8%]	1,071 [90.1%]	118 [9.9%]	1,018 [88.3%]	135 [11.7%]	952 [94.0%]	61 [6.0%]
	‘–Nephrology’ indicates cases without co-management of the nephrology department. ‘+Nephrology’ indicates cases co-managed with the nephrology department.

## Sheet: Table S5
	Supplementary Table S5. Comorbidity and prescribed agents in patients with suspected CKD in the clinical departments
	Department		Serum test		Prescribed drug
			HbA1c	LDL-C	Angiotensin converting enzyme inhibitors	Angiotensin receptor blockers	Mineralocorticoid receptor antagonists	Sodium-glucose cotransporter-2 inhibitors	Statins
			Median (IQRs)	Median (IQRs)	n (%)	n (%)	n (%)	n (%)	n (%)
	Total		5.7 (3.5, 16.6)	114.0 (21.0, 346.0)	24,054 (3.1%)	96,168 (12.2%)	19,714 (2.5%)	4,033 (0.5%)	83,203 (10.6%)
	Nephrology		5.7 (3.7, 15.9)	104.0 (21.0, 336.0)	563 (6.2%)	2,748 (30.2%)	449 (4.9%)	51 (0.6%)	1,589 (17.5%)
	Urology	–Nephrology	5.8 (3.8, 16.0)	112.0 (21.0, 290.0)	794 (2.2%)	3,745 (10.4%)	531 (1.5%)	99 (0.3%)	2,559 (7.1%)
		+Nephrology	5.7 (4.1, 8.7)	98.0 (25.0, 217.0)	19 (5.6%)	107 (31.3%)	11 (3.2%)	5 (1.5%)	65 (19.0%)
	Cardiology	–Nephrology	5.8 (3.6, 16.3)	104.0 (21.0, 344.0)	7,527 (12.7%)	16,639 (28.2%)	5,355 (9.1%)	565 (1.0%)	17,456 (29.6%)
		+Nephrology	5.7 (4.1, 11.8)	93.0 (28.5, 272.0)	58 (13.2%)	164 (37.4%)	62 (14.2%)	5 (1.1%)	136 (31.1%)
	Rheumatology	–Nephrology	5.7 (3.9, 11.7)	113.0 (30.0, 268.5)	39 (1.3%)	234 (7.6%)	34 (1.1%)	8 (0.3%)	257 (8.4%)
		+Nephrology	5.6 (5.1, 9.0)	106.5 (44.0, 193.0)	4 (12.5%)	17 (53.1%)	1 (3.1%)	0 (0.0%)	13 (40.6%)
	Endocrinology/metabolism	–Nephrology	6.8 (3.8, 16.4)	110.5 (25.0, 339.0)	737 (4.0%)	3,639 (19.7%)	507 (2.7%)	763 (4.1%)	4,006 (21.7%)
		+Nephrology	6.7 (4.2, 13.5)	99.5 (34.0, 278.0)	14 (7.4%)	101 (53.7%)	19 (10.1%)	4 (2.1%)	62 (33.0%)
	Other internal medicine	–Nephrology	5.8 (3.5, 16.6)	114.0 (21.0, 346.0)	7,462 (3.2%)	33,150 (14.0%)	6,844 (2.9%)	1,264 (0.5%)	28,039 (11.8%)
		+Nephrology	5.7 (3.9, 13.5)	100.0 (21.0, 261.0)	63 (8.1%)	258 (33.2%)	59 (7.6%)	8 (1.0%)	154 (19.8%)
	Surgery	–Nephrology	5.8 (3.5, 16.6)	114.0 (21.0, 346.0)	5,075 (2.5%)	25,334 (12.6%)	4,549 (2.3%)	855 (0.4%)	20,581 (10.2%)
		+Nephrology	5.5 (3.7, 9.9)	98.0 (22.0, 289.0)	48 (7.2%)	220 (32.9%)	39 (5.8%)	5 (0.7%)	136 (20.4%)
	Others	–Nephrology	5.7 (3.5, 16.4)	112.0 (21.0, 334.0)	3,302 (3.1%)	15,942 (14.8%)	2,706 (2.5%)	602 (0.6%)	12,949 (12.0%)
		+Nephrology	5.7 (4.1, 10.9)	99.0 (22.0, 238.0)	26 (8.2%)	133 (41.8%)	25 (7.9%)	3 (0.9%)	73 (23.0%)
	‘–Nephrology’ indicates cases without co-management of the nephrology department. ‘+Nephrology’ indicates cases co-managed with the nephrology department.

## Sheet: Table S6
	Supplementary Table S6. Urine protein assessment of patients with suspected CKD in the clinical departments
	Department				n of patients with semi-quantitative urine protein result			n of quantitative results in the semi-quantitatively positive group
			Population	<% of total>	Tested patients	Negative result	Positive result
			[% within ± Nephrology]		[% in the population]	(–)	(±) ~ (4+)
	Total		788059	<100%>	497,941 [63.2%]	353,207 (70.9%)	144,734 (29.1%)	15,214 (10.5%)
	Nephrology		9104	<1.8%>	7,760 [85.2%]	2,602 (33.5%)	5,158 (66.5%)	3,297 (63.9%)
	Urology	–Nephrology	36137	[99.1%]	28,560 [79.0%]	18,170 (63.6%)	10,390 (36.4%)	760 (7.3%)
		+Nephrology	342	[0.9%]	270 [78.9%]	57 (21.1%)	213 (78.9%)	101 (47.4%)
	Cardiology	–Nephrology	59061	[99.3%]	28,973 [49.1%]	19,428 (67.1%)	9,545 (32.9%)	775 (8.1%)
		+Nephrology	438	[0.7%]	334 [76.3%]	45 (13.5%)	289 (86.5%)	178 (61.6%)
	Rheumatology	–Nephrology	3060	[99.0%]	2,394 [78.2%]	1,950 (81.5%)	444 (18.5%)	77 (17.3%)
		+Nephrology	32	[1.0%]	31 [96.9%]	8 (25.8%)	23 (74.2%)	16 (69.6%)
	Endocrinology/metabolism	–Nephrology	18465	[99.0%]	15,266 [82.7%]	10,880 (71.3%)	4,386 (28.7%)	877 (20.0%)
		+Nephrology	188	[1.0%]	179 [95.2%]	28 (15.6%)	151 (84.4%)	107 (70.9%)
	Other internal medicine	–Nephrology	236630	[99.7%]	138,879 [58.7%]	92,784 (66.8%)	46,095 (33.2%)	5,366 (11.6%)
		+Nephrology	778	[0.3%]	638 [82.0%]	126 (19.7%)	512 (80.3%)	320 (62.5%)
	Surgery	–Nephrology	201336	[99.7%]	119,445 [59.3%]	86,659 (72.6%)	32,786 (27.4%)	2,566 (7.8%)
		+Nephrology	668	[0.3%]	508 [76.0%]	100 (19.7%)	408 (80.3%)	232 (56.9%)
	Others	–Nephrology	107653	[99.7%]	64,040 [59.5%]	43,443 (67.8%)	20,597 (32.2%)	1,268 (6.2%)
		+Nephrology	318	[0.3%]	233 [73.3%]	27 (11.6%)	206 (88.4%)	140 (68.0%)
	‘–Nephrology’ indicates cases without co-management of the nephrology department. ‘+Nephrology’ indicates cases co-managed with the nephrology department.

## Sheet: Table S7
	Supplementary Table S7. Urine protein assessment of patients with suspected CKD (Sensitivity analysis: limited to facilities with nephrology department)
	Department				n of patients with semi-quantitative urine protein result			n of quantitative results in the semi-quantitatively positive group
			Population	<% of total>	Tested patients	Negative result	Positive result
			[% within ± Nephrology]		[% in the population]	(–)	(±) ~ (4+)
	Total		502469	<100%>	332,519 [66.2%]	237,859 (71.5%)	94,660 (28.5%)	12,170 (12.9%)
	Nephrology		9074	<1.8%>	7,738 [85.3%]	2,593 (33.5%)	5,158 (66.5%)	3,288 (63.9%)
	Urology	–Nephrology	23563	[98.6%]	19,045 [80.8%]	12,307 (64.6%)	6,738 (35.4%)	521 (7.7%)
		+Nephrology	339	[1.4%]	268 [79.1%]	57 (21.3%)	211 (78.7%)	101 (47.9%)
	Cardiology	–Nephrology	40939	[98.9%]	21,029 [51.4%]	14,086 (67.0%)	6,943 (33.0%)	622 (9.0%)
		+Nephrology	435	[1.1%]	332 [76.3%]	45 (13.6%)	287 (86.4%)	177 (61.7%)
	Rheumatology	–Nephrology	2483	[98.7%]	2,074 [83.5%]	1,699 (81.9%)	375 (18.1%)	75 (20.0%)
		+Nephrology	32	[1.3%]	31 [96.9%]	8 (25.8%)	23 (74.2%)	16 (69.6%)
	Endocrinology/metabolism	–Nephrology	14270	[98.7%]	12,110 [84.9%]	8,759 (72.3%)	3,351 (27.7%)	739 (22.1%)
		+Nephrology	187	[1.3%]	178 [95.2%]	28 (15.7%)	150 (84.3%)	106 (70.7%)
	Other internal medicine	–Nephrology	156178	[99.5%]	93,554 [59.9%]	63,526 (67.9%)	30,028 (32.1%)	3,757 (12.5%)
		+Nephrology	773	[0.5%]	633 [81.9%]	125 (19.7%)	508 (80.3%)	317 (62.4%)
	Surgery	–Nephrology	132512	[99.5%]	81,368 [61.4%]	59,681 (73.3%)	21,687 (26.7%)	2,043 (9.4%)
		+Nephrology	664	[0.5%]	506 [76.2%]	100 (19.8%)	406 (80.2%)	230 (56.6%)
	Others	–Nephrology	56076	[99.4%]	34,178 [60.9%]	22,873 (66.9%)	11,305 (33.1%)	823 (7.3%)
		+Nephrology	315	[0.6%]	233 [74.0%]	27 (11.8%)	206 (88.4%)	140 (68.0%)
	‘–Nephrology’ indicates cases without co-management of the nephrology department. ‘+Nephrology’ indicates cases co-managed with the nephrology department.

## Sheet: Table S8
	Supplementary Table S8. Proportion of CKD diagnosis
		Sum	Unknown	A1–3	A1	A2	A3		Sum	Unknown	A1–3	A1	A2	A3
	Total population							Nephrology
	Sum	60,193 (7.6%)	19,856 (5.9%)	40,337 (8.9%)	17,883 (5.5%)	8,384 (11.0%)	14,070 (26.0%)	Sum	7,417 (81.5%)	1,353 (86.1%)	6,064 (80.5%)	1,563 (63.6%)	1,129 (77.9%)	3,372 (93.0%)
	G2	30,532 (4.7%)	7,924 (2.9%)	22,608 (5.9%)	12,481 (4.4%)	4,981 (7.9%)	5,146 (15.0%)	G2	2,109 (62.2%)	77 (33.0%)	2,032 (64.4%)	777 (51.1%)	434 (65.2%)	821 (84.6%)
	G3a	9,615 (10.3%)	2,983 (6.8%)	6,632 (13.5%)	3,019 (9.6%)	1,500 (16.8%)	2,113 (23.4%)	G3a	976 (79.5%)	51 (60.0%)	925 (81.0%)	344 (75.4%)	210 (79.3%)	371 (88.1%)
	G3b	7,701 (27.6%)	2,505 (19.1%)	5,196 (35.1%)	1,729 (26.8%)	1,121 (36.9%)	2,346 (44.0%)	G3b	1,078 (91.3%)	72 (87.8%)	1,006 (91.5%)	308 (89.8%)	206 (90.3%)	492 (93.2%)
	G4	5,720 (63.8%)	1,834 (50.9%)	3,886 (72.5%)	583 (56.9%)	654 (70.5%)	2,649 (77.7%)	G4	1,393 (98.0%)	146 (100.0%)	1,247 (97.7%)	121 (96.8%)	220 (96.1%)	906 (98.3%)
	G5	6,625 (93.2%)	4,610 (92.9%)	2,015 (94.0%)	71 (88.8%)	128 (89.5%)	1,816 (94.5%)	G5	1,861 (98.8%)	1,007 (98.2%)	854 (99.5%)	13 (100.0%)	59 (96.7%)	782 (99.7%)
	Urology –Nephrology							Urology +Nephrology
	Sum	9,251 (25.6%)	2,700 (29.8%)	6,551 (24.2%)	3,268 (18.9%)	1,311 (28.1%)	1,972 (38.6%)	Sum	327 (95.6%)	78 (98.7%)	249 (94.7%)	55 (90.2%)	37 (92.5%)	157 (96.9%)
	G2	5,283 (20.2%)	1,344 (21.7%)	3,939 (19.7%)	2,257 (16.6%)	804 (23.8%)	878 (29.7%)	G2	51 (83.6%)	3 (100.0%)	48 (82.8%)	18 (85.7%)	13 (81.3%)	17 (81.0%)
	G3a	1,763 (27.6%)	453 (28.5%)	1,310 (27.3%)	659 (22.9%)	285 (32.2%)	366 (35.5%)	G3a	32 (97.0%)	0 (NA)	32 (97.0%)	13 (92.9%)	10 (100.0%)	9 (100.0%)
	G3b	931 (43.3%)	266 (46.6%)	665 (42.1%)	248 (36.7%)	146 (46.2%)	271 (46.1%)	G3b	40 (93.0%)	3 (100.0%)	37 (92.5%)	14 (87.5%)	3 (100.0%)	20 (95.2%)
	G4	581 (77.0%)	188 (75.8%)	393 (77.5%)	82 (73.2%)	63 (80.8%)	248 (78.2%)	G4	54 (100.0%)	5 (100.0%)	49 (100.0%)	7 (100.0%)	7 (100.0%)	35 (100.0%)
	G5	693 (98.0%)	449 (98.9%)	244 (96.4%)	22 (100.0%)	13 (100.0%)	209 (95.9%)	G5	150 (99.3%)	67 (98.5%)	83 (100.0%)	3 (100.0%)	4 (100.0%)	76 (100.0%)
	Caldiology –Nephrology							Cardiology +Nephrology
	Sum	5,932 (10.0%)	3,238 (9.1%)	2,694 (11.5%)	1,115 (7.0%)	546 (14.1%)	1,033 (28.8%)	Sum	402 (91.8%)	132 (95.0%)	270 (90.3%)	27 (73.0%)	38 (82.6%)	205 (94.9%)
	G2	1,875 (4.5%)	791 (3.2%)	1,084 (6.4%)	607 (4.8%)	257 (9.6%)	220 (12.4%)	G2	24 (50.0%)	1 (14.3%)	23 (56.1%)	5 (41.7%)	6 (54.5%)	12 (66.7%)
	G3a	1,071 (9.8%)	563 (8.4%)	508 (12.0%)	230 (8.6%)	111 (14.3%)	167 (21.3%)	G3a	29 (82.9%)	3 (100.0%)	26 (81.3%)	1 (50.0%)	6 (75.0%)	19 (86.4%)
	G3b	1,170 (29.3%)	609 (25.1%)	561 (35.8%)	197 (28.6%)	113 (35.1%)	251 (45.2%)	G3b	63 (91.3%)	10 (90.9%)	53 (91.4%)	13 (86.7%)	9 (90.0%)	31 (93.9%)
	G4	818 (64.8%)	443 (61.3%)	375 (69.4%)	72 (52.9%)	55 (61.8%)	248 (78.7%)	G4	110 (100.0%)	21 (100.0%)	89 (100.0%)	8 (100.0%)	13 (100.0%)	68 (100.0%)
	G5	998 (95.0%)	832 (95.0%)	166 (95.4%)	9 (100.0%)	10 (90.9%)	147 (95.5%)	G5	176 (100.0%)	97 (100.0%)	79 (100.0%)	0 (NA)	4 (100.0%)	75 (100.0%)
	Rheumatology –Nephology							Rheumatology +Nephology
	Sum	351 (11.5%)	91 (12.3%)	260 (11.2%)	155 (8.3%)	47 (17.1%)	58 (31.4%)	Sum	32 (100.0%)	1 (100.0%)	31 (100.0%)	7 (100.0%)	9 (100.0%)	15 (100.0%)
	G2	307 (11.0%)	81 (12.2%)	226 (10.6%)	144 (8.3%)	38 (16.0%)	44 (29.1%)	G2	24 (100.0%)	1 (100.0%)	23 (100.0%)	7 (100.0%)	6 (100.0%)	10 (100.0%)
	G3a	26 (12.6%)	3 (5.4%)	23 (15.3%)	9 (9.1%)	7 (25.0%)	7 (30.4%)	G3a	2 (100.0%)	0 (NA)	2 (100.0%)	0 (NA)	0 (NA)	2 (100.0%)
	G3b	11 (25.0%)	2 (18.2%)	9 (27.3%)	2 (11.1%)	1 (20.0%)	6 (60.0%)	G3b	4 (100.0%)	0 (NA)	4 (100.0%)	0 (NA)	1 (100.0%)	3 (100.0%)
	G4	6 (37.5%)	4 (50.0%)	2 (25.0%)	0 (0.0%)	1 (33.3%)	1 (100.0%)	G4	1 (100.0%)	0 (NA)	1 (100.0%)	0 (NA)	1 (100.0%)	0 (NA)
	G5	1 (33.3%)	1 (33.3%)	0 (NA)	0 (NA)	0 (NA)	0 (NA)	G5	1 (100.0%)	0 (NA)	1 (100.0%)	0 (NA)	1 (100.0%)	0 (NA)
	Endocrinology/metabolism –Nephrology							Endocrinology/metabolism +Nephrology
	Sum	3,396 (18.4%)	319 (8.9%)	3,077 (20.7%)	1,553 (15.3%)	828 (28.4%)	696 (38.9%)	Sum	164 (87.2%)	12 (80.0%)	152 (87.9%)	11 (52.4%)	19 (76.0%)	122 (96.1%)
	G2	2,623 (16.0%)	215 (6.7%)	2,408 (18.3%)	1,362 (14.4%)	655 (26.1%)	391 (31.5%)	G2	31 (60.8%)	3 (50.0%)	28 (62.2%)	4 (30.8%)	5 (50.0%)	19 (86.4%)
	G3a	378 (27.1%)	34 (14.5%)	344 (29.7%)	140 (22.5%)	108 (36.9%)	96 (39.5%)	G3a	17 (85.0%)	0 (NA)	17 (85.0%)	2 (100.0%)	3 (75.0%)	12 (85.7%)
	G3b	222 (46.8%)	28 (35.0%)	194 (49.2%)	43 (39.1%)	50 (49.0%)	101 (55.5%)	G3b	30 (96.8%)	1 (100.0%)	29 (96.7%)	3 (75.0%)	5 (100.0%)	21 (100.0%)
	G4	128 (84.2%)	22 (81.5%)	106 (84.8%)	8 (66.7%)	15 (83.3%)	83 (87.4%)	G4	56 (100.0%)	4 (100.0%)	52 (100.0%)	2 (100.0%)	5 (100.0%)	45 (100.0%)
	G5	45 (90.0%)	20 (87.0%)	25 (92.6%)	0 (NA)	0 (NA)	25 (92.6%)	G5	30 (100.0%)	4 (100.0%)	26 (100.0%)	0 (NA)	1 (100.0%)	25 (100.0%)
	Other internal medicine –Nephrology							Other internal medicine +Nephrology
	Sum	19,601 (8.3%)	6,290 (5.5%)	13,311 (10.8%)	5,688 (6.9%)	2,878 (13.2%)	4,745 (24.9%)	Sum	681 (87.5%)	156 (88.6%)	525 (87.2%)	67 (62.0%)	77 (80.2%)	381 (95.7%)
	G2	10,184 (5.3%)	2,830 (3.1%)	7,354 (7.3%)	3,937 (5.5%)	1,691 (9.6%)	1,726 (14.1%)	G2	121 (61.1%)	2 (12.5%)	119 (65.4%)	30 (43.5%)	20 (60.6%)	69 (86.3%)
	G3a	3,249 (11.1%)	999 (6.9%)	2,250 (15.2%)	964 (11.0%)	532 (19.0%)	754 (23.6%)	G3a	47 (85.5%)	5 (71.4%)	42 (87.5%)	11 (100.0%)	7 (70.0%)	24 (88.9%)
	G3b	2,655 (28.9%)	837 (19.8%)	1,818 (36.6%)	567 (28.2%)	388 (37.3%)	863 (45.0%)	G3b	75 (87.2%)	8 (66.7%)	67 (90.5%)	14 (93.3%)	14 (82.3%)	39 (92.9%)
	G4	1,938 (66.1%)	626 (52.9%)	1,312 (75.1%)	198 (63.3%)	230 (71.2%)	884 (79.5%)	G4	180 (99.5%)	23 (100.0%)	157 (99.4%)	10 (90.9%)	28 (100.0%)	119 (100.0%)
	G5	1,575 (93.8%)	998 (93.2%)	577 (94.8%)	22 (88.0%)	37 (88.1%)	518 (95.6%)	G5	258 (100.0%)	118 (100.0%)	140 (100.0%)	2 (100.0%)	8 (100.0%)	130 (100.0%)
	Surgery –Nephrology							Surgery +Nephrology
	Sum	8,679 (4.3%)	3,833 (3.9%)	4,846 (4.7%)	2,399 (3.2%)	957 (5.6%)	1,490 (13.7%)	Sum	584 (87.4%)	172 (92.5%)	412 (85.5%)	48 (51.6%)	61 (78.2%)	303 (97.4%)
	G2	4,667 (2.8%)	1,667 (2.1%)	3,000 (3.4%)	1,804 (2.7%)	597 (4.1%)	599 (7.8%)	G2	112 (60.5%)	5 (33.3%)	107 (62.9%)	31 (42.5%)	23 (59.0%)	53 (91.4%)
	G3a	1,246 (5.5%)	535 (4.5%)	711 (6.5%)	348 (4.8%)	149 (7.7%)	214 (11.9%)	G3a	41 (83.7%)	4 (66.7%)	37 (86.0%)	3 (50.0%)	11 (91.7%)	23 (92.0%)
	G3b	961 (16.2%)	423 (13.3%)	538 (19.5%)	181 (13.5%)	118 (21.0%)	239 (28.1%)	G3b	51 (96.2%)	3 (75.0%)	48 (98.0%)	6 (100.0%)	9 (100.0%)	33 (97.1%)
	G4	691 (47.8%)	286 (39.6%)	405 (56.0%)	62 (37.6%)	79 (59.4%)	264 (62.1%)	G4	112 (100.0%)	26 (100.0%)	86 (100.0%)	8 (100.0%)	13 (100.0%)	65 (100.0%)
	G5	1,114 (90.9%)	922 (90.6%)	192 (92.3%)	4 (57.1%)	14 (87.5%)	174 (94.0%)	G5	268 (99.6%)	134 (99.3%)	134 (100.0%)	0 (NA)	5 (100.0%)	129 (100.0%)
	Others –Nephrology							Others +Nephrology
	Sum	7,718 (7.2%)	2,882 (5.6%)	4,836 (8.6%)	2,150 (5.5%)	991 (10.7%)	1,695 (19.9%)	Sum	277 (87.1%)	82 (81.2%)	195 (89.9%)	18 (69.2%)	28 (77.8%)	149 (96.1%)
	G2	3,624 (4.3%)	886 (2.3%)	2,738 (6.0%)	1,484 (4.5%)	612 (8.3%)	642 (11.8%)	G2	34 (54.0%)	0 (0.0%)	34 (66.7%)	7 (50.0%)	9 (64.3%)	18 (78.3%)
	G3a	1,162 (7.6%)	401 (5.1%)	761 (10.1%)	360 (7.8%)	153 (11.3%)	248 (15.8%)	G3a	19 (67.9%)	2 (25.0%)	17 (85.0%)	2 (100.0%)	4 (57.1%)	11 (100.0%)
	G3b	1,041 (20.9%)	379 (14.9%)	662 (27.1%)	227 (21.0%)	148 (30.1%)	287 (33.1%)	G3b	25 (89.3%)	2 (66.7%)	23 (92.0%)	4 (80.0%)	3 (100.0%)	16 (94.1%)
	G4	742 51.9%)	318 (46.0%)	424 (57.3%)	72 (40.7%)	67 (55.8%)	285 (64.3%)	G4	79 (100.0%)	17 (100.0%)	62 (100.0%)	5 (100.0%)	9 (100.0%)	48 (100.0%)
	G5	1,149 (94.6%)	898 (94.3%)	251 (95.4%)	7 (70.0%)	11 (91.7%)	233 (96.7%)	G5	120 (100.0%)	61 (100.0%)	59 (100.0%)	0 (NA)	3 (100.0%)	56 (100.0%)
	Percentages are calculated by dividing the number of patients in each eGFR and proteinuria stage within each specialty, shown in the parentheses, and ranked by the stepwise density of background blue color (0–25.0%, 25.1–50.0%, 50.1–75.0%, 75.0–100%). NA = not applicable.

## Sheet: Table S9
	Supplementary Table S9. Proportion of CKD diagnosis (Sensitivity analysis: limited to facilities with nephrology department)
		Sum	Unknown	A1–3	A1	A2	A3		Sum	Unknown	A1–3	A1	A2	A3
	Total population							Nephrology
	Sum	41,195 (8.2%)	12,784 (6.4%)	28,411 (9.4%)	12,552 (5.8%)	5,845 (11.6%)	10,014 (28.7%)	Sum	7,391 (81.5%)	1,346 (86.1%)	6,045 (80.5%)	1,557 (63.6%)	1,126 (77.9%)	3,362 (93.0%)
	G2	20,766 (5.0%)	4,808 (3.0%)	15,958 (6.2%)	8,902 (4.6%)	3,428 (8.2%)	3,628 (16.4%)	G2	2,098 (62.1%)	76 (32.9%)	2,022 (64.3%)	773 (51.0%)	431 (65.0%)	818 (84.6%)
	G3a	6,385 (11.1%)	1,855 (6.9%)	4,530 (14.7%)	2,006 (10.3%)	1,049 (18.5%)	1,475 (26.0%)	G3a	975 (79.7%)	51 (60.0%)	924 (81.1%)	343 (75.7%)	210 (79.3%)	371 (88.1%)
	G3b	5,174 (30.2%)	1,571 (20.1%)	3,603 (38.5%)	1,186 (29.5%)	780 (39.9%)	1,637 (48.4%)	G3b	1,074 (91.3%)	72 (87.8%)	1,002 (91.5%)	307 (89.8%)	206 (90.3%)	489 (93.1%)
	G4	3,989 (67.9%)	1,179 (53.2%)	2,810 (76.9%)	409 (60.8%)	486 (75.5%)	1,915 (82.0%)	G4	1,389 (98.0%)	145 (100.0%)	1,244 (97.7%)	121 (96.8%)	220 (96.1%)	903 (98.3%)
	G5	4,881 (94.8%)	3,371 (94.0%)	1,510 (96.7%)	49 (96.1%)	102 (95.3%)	1,359 (96.8%)	G5	1,855 (98.8%)	1,002 (98.1%)	853 (99.5%)	13 (100.0%)	59 (96.7%)	781 (99.7%)
	Urology –Nephrology							Urology +Nephrology
	Sum	6,012 (25.5%)	1,673 (30.8%)	4,339 (23.9%)	2,225 (18.9%)	884 (28.7%)	1,230 (37.8%)	Sum	324 (95.6%)	76 (98.7%)	248 (94.7%)	55 (90.2%)	37 (92.5%)	156 (96.9%)
	G2	3,613 (20.9%)	836 (22.5%)	2,777 (20.4%)	1,605 (17.1%)	560 (25.1%)	612 (31.1%)	G2	51 (83.6%)	3 (100.0%)	48 (82.8%)	18 (85.7%)	13 (81.3%)	17 (81.0%)
	G3a	1,113 (27.3%)	296 (30.6%)	817 (26.3%)	393 (21.0%)	188 (32.3%)	236 (35.9%)	G3a	32 (97.0%)	0 (NA)	32 (97.0%)	13 (92.9%)	10 (100.0%)	9 (100.0%)
	G3b	603 (43.7%)	176 (49.7%)	427 (41.6%)	163 (37.1%)	94 (44.5%)	170 (45.1%)	G3b	40 (93.0%)	3 (100.0%)	37 (92.5%)	14 (87.5%)	3 (100.0%)	20 (95.2%)
	G4	322 (75.9%)	111 (77.1%)	211 (75.4%)	50 (73.5%)	35 (76.1%)	126 (75.9%)	G4	54 (100.0%)	5 (100.0%)	49 (100.0%)	7 (100.0%)	7 (100.0%)	35 (100.0%)
	G5	361 (97.8%)	254 (98.5%)	107 (96.4%)	14 (100.0%)	7 (100.0%)	86 (95.6%)	G5	147 (99.3%)	65 (98.5%)	82 (100.0%)	3 (100.0%)	4 (100.0%)	75 (100.0%)
	Caldiology –Nephrology							Cardiology +Nephrology
	Sum	4,080 (10.0%)	2,221 (9.2%)	1,859 (11.1%)	811 (7.1%)	390 (13.9%)	658 (26.6%)	Sum	399 (91.7%)	130 (94.9%)	269 (90.3%)	27 (73.0%)	38 (82.6%)	204 (94.9%)
	G2	1,362 (4.7%)	537 (3.2%)	825 (6.7%)	483 (5.3%)	187 (9.5%)	155 (11.9%)	G2	24 (50.0%)	1 (14.3%)	23 (56.1%)	5 (41.7%)	6 (54.5%)	12 (66.7%)
	G3a	743 (10.0%)	395 (8.7%)	348 (12.1%)	155 (8.5%)	84 (15.6%)	109 (20.8%)	G3a	29 (82.9%)	3 (100.0%)	26 (81.3%)	1 (50.0%)	6 (75.0%)	19 (86.4%)
	G3b	784 (29.5%)	410 (25.4%)	374 (35.9%)	133 (29.3%)	75 (33.6%)	166 (45.4%)	G3b	62 (91.2%)	10 (90.9%)	52 (91.2%)	13 (86.7%)	9 (90.0%)	30 (93.8%)
	G4	510 (63.6%)	290 (60.8%)	220 (67.7%)	36 (50.0%)	38 (61.3%)	146 (76.4%)	G4	110 (100.0%)	21 (100.0%)	89 (100.0%)	8 (100.0%)	13 (100.0%)	68 (100.0%)
	G5	681 (94.3%)	589 (94.4%)	92 (93.9%)	4 (100.0%)	6 (100.0%)	82 (93.2%)	G5	174 (100.0%)	95 (100.0%)	79 (100.0%)	0 (NA)	4 (100.0%)	75 (100.0%)
	Rheumatology –Nephology							Rheumatology +Nephology
	Sum	285 (11.5%)	47 (10.2%)	238 (11.8%)	147 (9.0%)	40 (17.5%)	51 (30.9%)	Sum	32 (100.0%)	1 (100.0%)	31 (100.0%)	7 (100.0%)	9 (100.0%)	15 (100.0%)
	G2	249 (10.9%)	40 (9.7%)	209 (11.2%)	136 (8.9%)	35 (17.2%)	38 (27.9%)	G2	24 (100.0%)	1 (100.0%)	23 (100.0%)	7 (100.0%)	6 (100.0%)	10 (100.0%)
	G3a	21 (13.0%)	3 (7.5%)	18 (14.8%)	9 (10.6%)	3 (16.7%)	6 (31.6%)	G3a	2 (100.0%)	0 (NA)	2 (100.0%)	0 (NA)	0 (NA)	2 (100.0%)
	G3b	9 (27.3%)	0 (0.0%)	9 (31.0%)	2 (13.3%)	1 (20.0%)	6 (66.7%)	G3b	4 (100.0%)	0 (NA)	4 (100.0%)	0 (NA)	1 (100.0%)	3 (100.0%)
	G4	6 (46.1%)	4 (80.0%)	2 (25.0%)	0 (0.0%)	1 (33.3%)	1 (100.0%)	G4	1 (100.0%)	0 (NA)	1 (100.0%)	0 (NA)	1 (100.0%)	0 (NA)
	G5	0 (NA)	0 (NA)	0 (NA)	0 (NA)	0 (NA)	0 (NA)	G5	1 (100.0%)	0 (NA)	1 (100.0%)	0 (NA)	1 (100.0%)	0 (NA)
	Endocrinology/metabolism –Nephrology							Endocrinology/metabolism +Nephrology
	Sum	2,453 (17.2%)	199 (7.5%)	2,254 (19.4%)	1,181 (14.6%)	588 (26.5%)	485 (36.9%)	Sum	163 (87.2%)	12 (80.0%)	151 (87.8%)	11 (52.4%)	19 (76.0%)	121 (96.0%)
	G2	1,920 (15.0%)	126 (5.3%)	1,794 (17.3%)	1,043 (13.9%)	471 (24.5%)	280 (29.6%)	G2	30 (60.0%)	3 (50.0%)	27 (61.4%)	4 (30.8%)	5 (50.0%)	18 (85.7%)
	G3a	274 (26.2%)	24 (13.6%)	250 (28.7%)	107 (22.4%)	76 (34.5%)	67 (38.7%)	G3a	17 (85.0%)	0 (NA)	17 (85.0%)	2 (100.0%)	3 (75.0%)	12 (85.7%)
	G3b	152 (47.8%)	17 (31.5%)	135 (51.1%)	27 (36.0%)	31 (48.4%)	77 (61.6%)	G3b	30 (96.8%)	1 (100.0%)	29 (96.7%)	3 (75.0%)	5 (100.0%)	21 (100.0%)
	G4	79 (82.3%)	17 (81.0%)	62 (82.7%)	4 (66.7%)	10 (83.3%)	48 (84.2%)	G4	56 (100.0%)	4 (100.0%)	52 (100.0%)	2 (100.0%)	5 (100.0%)	45 (100.0%)
	G5	28 (93.3%)	15 (88.2%)	13 (100.0%)	0 (NA)	0 (NA)	13 (100.0%)	G5	30 (100.0%)	4 (100.0%)	26 (100.0%)	0 (NA)	1 (100.0%)	25 (100.0%)
	Other internal medicine –Nephrology							Other internal medicine +Nephrology
	Sum	12,066 (7.7%)	3,815 (5.2%)	8,251 (10.0%)	3,646 (6.5%)	1,757 (12.1%)	2,848 (23.7%)	Sum	676 (87.5%)	156 (88.6%)	520 (87.1%)	66 (61.7%)	76 (80.0%)	378 (95.7%)
	G2	6,395 (5.0%)	1,743 (2.9%)	4,652 (6.8%)	2,555 (5.2%)	1,031 (8.7%)	1,066 (13.4%)	G2	119 (60.7%)	2 (12.5%)	117 (65.0%)	30 (43.5%)	19 (59.4%)	68 (86.1%)
	G3a	1,980 (10.5%)	608 (6.5%)	1,372 (14.5%)	585 (10.3%)	321 (17.9%)	466 (23.4%)	G3a	46 (85.2%)	5 (71.4%)	41 (87.2%)	10 (100.0%)	7 (70.0%)	24 (88.9%)
	G3b	1,646 (28.9%)	530 (19.9%)	1,116 (36.9%)	355 (28.8%)	239 (37.3%)	522 (45.4%)	G3b	74 (87.1%)	8 (66.7%)	66 (90.4%)	14 (93.3%)	14 (82.3%)	38 (92.7%)
	G4	1,152 (66.2%)	371 (51.3%)	781 (76.8%)	137 (65.9%)	140 (75.3%)	504 (80.9%)	G4	179 (99.4%)	23 (100.0%)	156 (99.4%)	10 (90.9%)	28 (100.0%)	118 (100.0%)
	G5	893 (93.8%)	563 (92.3%)	330 (96.5%)	14 (100.0%)	26 (96.3%)	290 (96.3%)	G5	258 (100.0%)	118 (100.0%)	140 (100.0%)	2 (100.0%)	8 (100.0%)	130 (100.0%)
	Surgery –Nephrology							Surgery +Nephrology
	Sum	5,626 (4.3%)	2,449 (4.0%)	3,177 (4.5%)	1,610 (3.1%)	637 (5.5%)	930 (13.2%)	Sum	580 (87.3%)	170 (92.4%)	410 (85.4%)	48 (51.6%)	60 (77.9%)	302 (97.4%)
	G2	3,090 (2.7%)	1,066 (2.1%)	2,024 (3.3%)	1,238 (2.6%)	406 (4.2%)	380 (7.6%)	G2	111 (60.3%)	5 (33.3%)	106 (62.7%)	31 (42.5%)	22 (57.9%)	53 (91.4%)
	G3a	805 (5.5%)	335 (4.4%)	470 (6.7%)	229 (5.0%)	100 (8.0%)	141 (12.2%)	G3a	41 (83.7%)	4 (66.7%)	37 (86.0%)	3 (50.0%)	11 (91.7%)	23 (92.0%)
	G3b	588 (16.2%)	255 (13.1%)	333 (19.6%)	101 (12.4%)	76 (21.8%)	156 (29.4%)	G3b	50 (96.2%)	3 (75.0%)	47 (97.9%)	6 (100.0%)	9 (100.0%)	32 (97.0%)
	G4	423 (48.1%)	181 (40.9%)	242 (55.4%)	38 (35.5%)	45 (54.9%)	159 (64.1%)	G4	112 (100.0%)	26 (100.0%)	86 (100.0%)	8 (100.0%)	13 (100.0%)	65 (100.0%)
	G5	720 (92.7%)	612 (91.9%)	108 (97.3%)	4 (100.0%)	10 (90.9%)	94 (97.9%)	G5	266 (99.6%)	132 (99.3%)	134 (100.0%)	0 (NA)	5 (100.0%)	129 (100.0%)
	Others –Nephrology							Others +Nephrology
	Sum	4,605 (8.2%)	1,697 (6.5%)	2,908 (9.7%)	1,317 (6.5%)	603 (11.9%)	988 (20.8%)	Sum	275 (87.3%)	80 (81.6%)	195 (89.9%)	18 (69.2%)	28 (77.8%)	149 (96.1%)
	G2	2,149 (4.9%)	450 (2.3%)	1,699 (7.0%)	952 (5.5%)	376 (9.5%)	371 (12.5%)	G2	34 (54.8%)	0 (0.0%)	34 (66.7%)	7 (50.0%)	9 (64.3%)	18 (78.3%)
	G3a	635 (8.0%)	203 (5.1%)	432 (10.8%)	197 (8.3%)	90 (12.4%)	145 (16.2%)	G3a	19 (67.9%)	2 (25.0%)	17 (85.0%)	2 (100.0%)	4 (57.1%)	11 (100.0%)
	G3b	576 (21.6%)	198 (15.0%)	378 (27.9%)	121 (20.8%)	91 (30.6%)	166 (35.0%)	G3b	25 (89.3%)	2 (66.7%)	23 (92.0%)	4 (80.0%)	3 (100.0%)	16 (94.1%)
	G4	432 (52.2%)	183 (46.0%)	249 (57.9%)	42 (42.0%)	40 (56.3%)	167 (64.5%)	G4	78 (100.0%)	16 (100.0%)	62 (100.0%)	5 (100.0%)	9 (100.0%)	48 (100.0%)
	G5	813 (95.5%)	663 (95.3%)	150 (96.8%)	5 (71.4%)	6 (100.0%)	139 (97.9%)	G5	119 (100.0%)	60 (100.0%)	59 (100.0%)	0 (NA)	3 (100.0%)	56 (100.0%)
	Percentages are calculated by dividing the number of patients in each eGFR and proteinuria stage within each specialty, shown in the parentheses, and ranked by the stepwise density of background blue color (0–25.0%, 25.1–50.0%, 50.1–75.0%, 75.0–100%). NA = not applicable.

[truncated: 1 more sheets: Table S10]
